# Supplementary material for: Predicting Progression of Autosomal Dominant Polycystic Kidney Disease by Changes in the Telomeric Epigenome
Source: Cells. 2022 Oct 20;11(20):3300. doi: 10.3390/cells11203300 (PMC9600909; doi:10.3390/cells11203300)
Supplement: Supplementary file 1 [file cells-11-03300-s001.zip]

Archive with 1 entries (1 files):
- cells-1907124-supplementary.pdf
